# Supplementary material for: Development of a Real-Time Quantitative PCR Assay for the Specific Detection of Bacillus velezensis and Its Application in the Study of Colonization Ability
Source: Microorganisms. 2022 Jun 14;10(6):1216. doi: 10.3390/microorganisms10061216 (PMC9230654; doi:10.3390/microorganisms10061216)
Supplement: Supplementary file 1 [file microorganisms-10-01216-s001.zip]

Archive with 1 entries (1 files):
- microorganisms-1746244-supplementary.pdf
